# Supplementary material for: Sharing of gut microbial strains between selected individual sets of twins cohabitating for decades
Source: PLoS One. 2019 Dec 5;14(12):e0226111. doi: 10.1371/journal.pone.0226111 (PMC6894816; doi:10.1371/journal.pone.0226111)
Supplement: S2 Table — Samples from (A) children twin sets (Korpela et al.) and (B) adult twin sets (Xie et al.) were used to check DNA sequence coverage and depth against each given reference sequence. Any sample that had low sequence coverage (<30%) and low sequence depth (<3.5) against their given reference sequences was not listed and excluded for the analysis. (C) The average of sequence coverage and depth was calculated for children and adult twin sets, separately. (XLSX) [file pone.0226111.s002.xlsx]

## Sheet: S2
S2 Table: Sequence coverage (%) and depth. Samples from (A) children twin sets (Korpela et al.) and (B) adult twin sets (Xie et al.) were used to check DNA sequence coverage and depth against each given reference sequence. Any sample that had low sequence coverage (<30%) and low sequence depth (<3.5) against their given reference sequences was not listed and excluded for the analysis. (C) The ave…
(A)	Sample	Depth	Coverage (%)		(B)	Sample	Depth	Coverage (%)		(C)	Children twin sets	Adult twin sets	Children twin sets	Adult twin sets
Akkermansia_muciniphila	GE7-2-T0	379.054	92.0568		Akkermansia_muciniphila	P46-2	311.206	91.7217			Average of Depth	Average of Depth	Average of Coverage (%)	Average of Coverage (%)
Akkermansia_muciniphila	GE7-2-T7	82.5611	92.0255		Akkermansia_muciniphila	P38-1	307.928	91.2568		Akkermansia_muciniphila	45.7058	62.9646	91.96	84.3597
Akkermansia_muciniphila	NL1-2-T0	36.9917	92.5688		Akkermansia_muciniphila	P59-2	286.903	92.1106		Alistipes_onderdonkii	21.1259	40.3224	72.9962	72.2604
Akkermansia_muciniphila	NL1-1-T28	36.5989	93.5542		Akkermansia_muciniphila	P59-1	202.888	91.1402		Alistipes_putredinis	18.1073	48.1255	82.1522	77.9764
Akkermansia_muciniphila	GE7-1-T0	29.1549	90.7658		Akkermansia_muciniphila	P117-2	122.068	91.1788		Alistipes_shahii	10.3933	17.5898	72.8931	69.7433
Akkermansia_muciniphila	NL1-1-T0	20.9872	93.5519		Akkermansia_muciniphila	P60-1	114.528	92.2336		Bacteroides_ovatus	22.4846	26.7115	75.8413	73.1201
Akkermansia_muciniphila	GE7-2-T30	20.4445	92.0215		Akkermansia_muciniphila	P34-2	92.5334	93.8005		Bacteroides_sp_1_1_6	11.2172	16.5873	70.5619	70.3887
Akkermansia_muciniphila	GE4-1-T7	19.5217	91.8081		Akkermansia_muciniphila	P5-2	82.3295	92.0405		Bacteroides_sp_2_1_16	26.9194	19.9024	70.1869	81.9058
Akkermansia_muciniphila	GE4-1-T30	12.525	91.8144		Akkermansia_muciniphila	P96-2	81.144	89.8269		Bacteroides_stercoris	24.0755	24.7416	71.4366	67.1009
Akkermansia_muciniphila	GE4-2-T0	10.4172	91.6799		Akkermansia_muciniphila	P7-2	67.7532	68.238		Bacteroides_uniformis	45.4072	75.7856	77.3523	81.1704
Akkermansia_muciniphila	NL1-2-T7	9.36752	92.5644		Akkermansia_muciniphila	P82-1	59.3196	91.1851		Bacteroides_vulgatus	83.5656	86.754	85.6463	84.6373
Akkermansia_muciniphila	NL1-2-T28	8.81412	92.3888		Akkermansia_muciniphila	P108-2	58.8529	92.9442		Barnesiella_intestinihominis	11.4477	23.9244	87.9329	86.4962
Akkermansia_muciniphila	GE4-2-T7	7.81492	91.4508		Akkermansia_muciniphila	P93-2	48.1976	90.3585		Bifidobacterium_adolescentis	6.43417	33.7358	62.4012	81.6272
Akkermansia_muciniphila	NL1-1-T7	7.06735	93.0519		Akkermansia_muciniphila	P38-2	45.7976	93.1322		Clostridium_sp_L2_50	15.6515	19.1885	85.8747	73.914
Akkermansia_muciniphila	GE4-2-T30	4.26737	88.0975		Akkermansia_muciniphila	P93-1	45.2684	69.3248		Collinsella_aerofaciens	4.74671	16.8615	62.5049	77.7815
Alistipes_onderdonkii	GE4-1-T7	77.923	75.962		Akkermansia_muciniphila	P95-2	44.3917	71.1924		Coprococcus_eutactus	14.7311	27.5153	59.0554	55.0077
Alistipes_onderdonkii	GE7-2-T30	48.1403	71.3836		Akkermansia_muciniphila	P95-1	38.4103	69.4048		Dialister_invisus	24.408	44.7227	84.9556	84.4798
Alistipes_onderdonkii	GE4-2-T0	35.0438	72.8093		Akkermansia_muciniphila	P7-1	35.6086	68.7236		Eubacterium_eligens	10.0988	17.2195	73.1978	75.4677
Alistipes_onderdonkii	GE4-2-T7	29.0473	72.833		Akkermansia_muciniphila	P79-1	31.6184	94.0685		Eubacterium_rectale	38.0145	38.2243	70.6846	74.0146
Alistipes_onderdonkii	GE7-2-T7	28.5869	72.4236		Akkermansia_muciniphila	P75-2	31.0271	91.7312		Faecalibacterium_prausnitzii_A2	8.17668	14.9054	68.5913	73.0009
Alistipes_onderdonkii	GE7-1-T7	20.3271	70.5836		Akkermansia_muciniphila	P29-1	25.3969	91.6754		Faecalibacterium_prausnitzii_L2	7.57406	11.4478	71.2887	66.1751
Alistipes_onderdonkii	GE7-2-T0	20.2475	71.4086		Akkermansia_muciniphila	P97-2	22.1586	92.8786		Faecalibacterium_prausnitzii_SL3	10.6831	13.4692	62.0071	69.3059
Alistipes_onderdonkii	GE4-1-T30	14.4942	75.3252		Akkermansia_muciniphila	P34-1	21.3096	93.9028		Parabacteroides_merdae	11.9947	15.8798	81.163	83.3296
Alistipes_onderdonkii	GE4-2-T30	14.342	71.7347		Akkermansia_muciniphila	P108-1	20.3322	67.504		Parabacteroides_sp_D13	13.6715	18.0087	78.6475	77.3786
Alistipes_onderdonkii	GE3-2-T7	13.4423	71.8891		Akkermansia_muciniphila	P5-1	19.165	91.8293		Prevotella_copri	187.222	103.462	70.0364	67.3141
Alistipes_onderdonkii	GE3-1-T7	13.2933	82.948		Akkermansia_muciniphila	P72-1	16.8933	90.7082		Roseburia_intestinalis	8.70204	11.0584	65.251	70.0691
Alistipes_onderdonkii	GE7-1-T0	6.08883	68.0977		Akkermansia_muciniphila	P60-2	14.3366	91.1384
Alistipes_onderdonkii	GE7-1-T30	5.30777	68.318		Akkermansia_muciniphila	P54-2	13.3235	90.8822
Alistipes_onderdonkii	GE3-1-T0	4.12775	78.2301		Akkermansia_muciniphila	P29-2	11.4159	93.2645
Alistipes_onderdonkii	GE3-2-T0	3.81996	67.1092		Akkermansia_muciniphila	P20-2	9.74411	91.8294
Alistipes_onderdonkii	GE3-1-T30	3.78242	76.8833		Akkermansia_muciniphila	P117-1	8.23174	31.8218
Alistipes_putredinis	GE3-2-T7	60.2186	83.1395		Akkermansia_muciniphila	P43-1	7.96725	93.3869
Alistipes_putredinis	GE4-2-T7	26.1093	84.1613		Akkermansia_muciniphila	P54-1	7.34866	33.6675
Alistipes_putredinis	GE4-2-T0	24.4565	84.4755		Akkermansia_muciniphila	P82-2	7.30345	64.421
Alistipes_putredinis	NL1-1-T28	22.2256	82.5842		Akkermansia_muciniphila	P20-1	5.76282	90.9834
Alistipes_putredinis	GE4-1-T30	21.6241	82.3055		Akkermansia_muciniphila	P127-1	5.64141	93.0859
Alistipes_putredinis	NL1-2-T7	20.4877	79.8198		Akkermansia_muciniphila	P46-1	5.5846	92.7174
Alistipes_putredinis	GE3-2-T0	19.6733	82.2366		Alistipes_onderdonkii	P46-2	339.251	82.6772
Alistipes_putredinis	NL1-2-T28	18.1339	80.6438		Alistipes_onderdonkii	P108-2	122.678	74.0928
Alistipes_putredinis	NL1-1-T7	16.4423	82.4013		Alistipes_onderdonkii	P60-1	118.724	75.9599
Alistipes_putredinis	GE4-1-T7	12.4781	81.8447		Alistipes_onderdonkii	P108-1	111.82	74.6095
Alistipes_putredinis	GE3-1-T7	11.9429	82.254		Alistipes_onderdonkii	P79-1	89.3789	68.4595
Alistipes_putredinis	GE3-2-T30	11.7954	82.2256		Alistipes_onderdonkii	P38-1	87.563	71.6629
Alistipes_putredinis	GE3-1-T30	11.238	82.2084		Alistipes_onderdonkii	P34-1	71.6475	73.3012
Alistipes_putredinis	GE4-2-T30	9.52284	83.5094		Alistipes_onderdonkii	P82-1	55.7039	74.9851
Alistipes_putredinis	NL1-1-T0	9.19801	82.9918		Alistipes_onderdonkii	P95-2	44.1292	34.4733
Alistipes_putredinis	GE3-1-T0	8.39594	81.9442		Alistipes_onderdonkii	P127-2	39.5809	72.5758
Alistipes_putredinis	GE4-1-T0	3.88195	77.8426		Alistipes_onderdonkii	P38-2	38.6025	72.4444
Alistipes_shahii	NL1-2-T0	22.4387	73.6388		Alistipes_onderdonkii	P117-2	35.7879	71.0486
Alistipes_shahii	GE7-2-T7	19.1032	72.2443		Alistipes_onderdonkii	P127-1	35.7564	31.8143
Alistipes_shahii	GE7-2-T30	19.0392	72.1715		Alistipes_onderdonkii	P43-2	27.7614	81.8534
Alistipes_shahii	GE7-1-T7	16.8243	71.4417		Alistipes_onderdonkii	P20-2	22.0904	71.9582
Alistipes_shahii	GE3-1-T7	13.8352	75.5797		Alistipes_onderdonkii	P89-2	20.5899	74.958
Alistipes_shahii	GE3-2-T0	13.1479	74.8997		Alistipes_onderdonkii	P59-1	19.5082	72.0099
Alistipes_shahii	GE7-2-T0	12.2492	71.86		Alistipes_onderdonkii	P75-2	17.8991	73.8948
Alistipes_shahii	GE7-1-T30	10.7743	71.4781		Alistipes_onderdonkii	P5-2	16.1524	83.4655
Alistipes_shahii	GE4-2-T0	10.3579	74.0696		Alistipes_onderdonkii	P93-2	14.7317	75.291
Alistipes_shahii	GE4-1-T7	9.82175	73.8465		Alistipes_onderdonkii	P53-1	13.4646	72.5932
Alistipes_shahii	GE4-1-T30	8.40916	73.9772		Alistipes_onderdonkii	P97-1	13.426	81.5925
Alistipes_shahii	GE7-1-T0	8.3676	70.3098		Alistipes_onderdonkii	P96-2	11.1612	77.5588
Alistipes_shahii	GE4-2-T7	7.97048	73.2361		Alistipes_onderdonkii	P29-2	10.3085	71.3729
Alistipes_shahii	GE3-1-T30	7.6459	74.8221		Alistipes_onderdonkii	P75-1	8.40137	77.3853
Alistipes_shahii	NL1-2-T7	7.07904	72.3971		Alistipes_onderdonkii	P7-1	8.00692	74.8908
Alistipes_shahii	NL1-2-T28	6.69347	72.667		Alistipes_onderdonkii	P46-1	7.92333	72.3076
Alistipes_shahii	NL1-1-T28	6.62055	78.1722		Alistipes_onderdonkii	P82-2	7.90821	71.0156
Alistipes_shahii	GE3-1-T0	5.37709	72.9811		Alistipes_onderdonkii	P5-1	7.10397	83.3978
Alistipes_shahii	GE4-2-T30	4.21958	64.0592		Alistipes_onderdonkii	P47-1	6.9437	73.9543
Alistipes_shahii	NL1-1-T7	4.20268	73.7374		Alistipes_onderdonkii	P97-2	5.64137	80.4783
Alistipes_shahii	NL1-1-T0	4.08273	73.1652		Alistipes_onderdonkii	P43-1	4.91891	62.2927
Bacteroides_ovatus	GE7-1-T30	105.607	83.7604		Alistipes_onderdonkii	P60-2	4.91013	70.6107
Bacteroides_ovatus	GE4-2-T30	49.4842	79.5854		Alistipes_onderdonkii	P47-2	4.15168	79.2906
Bacteroides_ovatus	GE4-2-T7	45.3469	79.3132		Alistipes_onderdonkii	P34-2	4.08483	71.089
Bacteroides_ovatus	GE4-2-T0	37.2468	79.5478		Alistipes_onderdonkii	P54-1	3.8957	70.0091
Bacteroides_ovatus	GE7-1-T0	31.6276	83.2658		Alistipes_putredinis	P5-1	190.789	82.6972
Bacteroides_ovatus	GE7-1-T7	25.698	83.3482		Alistipes_putredinis	P47-1	148.476	80.9774
Bacteroides_ovatus	GE7-2-T7	23.8545	85.0281		Alistipes_putredinis	P117-2	144.032	82.9904
Bacteroides_ovatus	GE3-1-T7	18.0332	68.0931		Alistipes_putredinis	P46-1	101.751	85.697
Bacteroides_ovatus	NL1-2-T7	17.7878	79.8355		Alistipes_putredinis	P53-1	89.7747	77.6278
Bacteroides_ovatus	GE3-1-T0	16.4237	65.2391		Alistipes_putredinis	P96-1	85.6695	77.8594
Bacteroides_ovatus	GE4-1-T30	14.5313	77.7361		Alistipes_putredinis	P43-1	75.9142	84.1128
Bacteroides_ovatus	GE4-1-T7	13.6017	77.5375		Alistipes_putredinis	P82-2	75.7464	83.7912
Bacteroides_ovatus	GE7-2-T30	12.9019	80.3078		Alistipes_putredinis	P47-2	74.9902	86.1165
Bacteroides_ovatus	NL1-1-T7	11.2731	68.3812		Alistipes_putredinis	P82-1	73.3396	81.1694
Bacteroides_ovatus	NL1-2-T28	11.1207	78.2959		Alistipes_putredinis	P127-1	70.3388	75.8617
Bacteroides_ovatus	NL1-2-T0	10.184	76.8683		Alistipes_putredinis	P117-1	68.5965	88.1252
Bacteroides_ovatus	GE3-2-T7	9.76612	68.1716		Alistipes_putredinis	P46-2	65.39	86.3248
Bacteroides_ovatus	GE3-2-T0	9.45082	73.735		Alistipes_putredinis	P7-1	61.6004	83.9456
Bacteroides_ovatus	GE7-2-T0	9.0699	82.3724		Alistipes_putredinis	P29-1	60.1903	78.2334
Bacteroides_ovatus	GE3-1-T30	8.91367	70.1652		Alistipes_putredinis	P97-1	47.116	82.8488
Bacteroides_ovatus	NL1-1-T28	6.97766	64.5505		Alistipes_putredinis	P72-1	44.4905	82.5758
Bacteroides_ovatus	NL1-1-T0	5.76015	63.3696		Alistipes_putredinis	P89-1	42.3913	82.2068
Bacteroides_sp_1_1_6	GE7-1-T30	24.6993	81.4434		Alistipes_putredinis	P97-2	41.1913	82.0261
Bacteroides_sp_1_1_6	GE7-2-T0	21.9735	80.0756		Alistipes_putredinis	P34-1	39.4449	84.3017
Bacteroides_sp_1_1_6	GE3-2-T7	20.5523	75.1237		Alistipes_putredinis	P5-2	37.948	82.0566
Bacteroides_sp_1_1_6	GE7-2-T7	20.4428	81.1143		Alistipes_putredinis	P38-2	37.1743	80.0152
Bacteroides_sp_1_1_6	NL1-2-T0	17.8677	75.1721		Alistipes_putredinis	P34-2	34.6081	83.2783
Bacteroides_sp_1_1_6	NL1-2-T7	17.381	76.052		Alistipes_putredinis	P127-2	32.8188	77.4565
Bacteroides_sp_1_1_6	GE7-1-T0	12.6141	73.8557		Alistipes_putredinis	P96-2	32.041	82.9007
Bacteroides_sp_1_1_6	NL1-1-T7	10.3189	75.5115		Alistipes_putredinis	P43-2	31.9441	82.1272
Bacteroides_sp_1_1_6	GE4-2-T0	9.78777	74.4054		Alistipes_putredinis	P53-2	31.3365	81.9141
Bacteroides_sp_1_1_6	GE7-2-T30	8.54405	81.2418		Alistipes_putredinis	P59-2	30.9087	77.3625
Bacteroides_sp_1_1_6	NL1-2-T28	7.67979	75.089		Alistipes_putredinis	P108-1	29.0452	74.8664
Bacteroides_sp_1_1_6	GE4-2-T30	7.00802	73.546		Alistipes_putredinis	P75-2	25.2519	76.9539
Bacteroides_sp_1_1_6	GE3-1-T7	6.92855	49.1545		Alistipes_putredinis	P108-2	24.753	82.5699
Bacteroides_sp_1_1_6	GE3-2-T0	6.10112	70.1567		Alistipes_putredinis	P60-2	20.1039	81.7483
Bacteroides_sp_1_1_6	GE4-1-T30	6.03004	77.5146		Alistipes_putredinis	P59-1	16.8638	75.4054
Bacteroides_sp_1_1_6	GE3-1-T0	5.75802	47.2839		Alistipes_putredinis	P29-2	15.9167	83.0582
Bacteroides_sp_1_1_6	GE7-1-T7	5.62713	63.7101		Alistipes_putredinis	P93-2	12.6209	77.5801
Bacteroides_sp_1_1_6	GE4-2-T7	5.27536	72.1449		Alistipes_putredinis	P60-1	9.6573	33.5498
Bacteroides_sp_1_1_6	GE3-2-T30	5.12617	58.4373		Alistipes_putredinis	P7-2	9.63231	84.4235
Bacteroides_sp_1_1_6	GE3-1-T30	4.62786	50.2044		Alistipes_putredinis	P72-2	9.02492	84.8283
Bacteroides_sp_2_1_16	GE7-1-T0	66.7028	86.3292		Alistipes_putredinis	P54-2	6.59337	78.1916
Bacteroides_sp_2_1_16	GE7-2-T0	57.3113	83.6395		Alistipes_putredinis	P75-1	5.83945	40.1916
Bacteroides_sp_2_1_16	GE7-1-T7	29.6029	86.2182		Alistipes_putredinis	P20-1	5.14624	79.2352
Bacteroides_sp_2_1_16	GE7-2-T7	28.0523	83.1731		Alistipes_putredinis	P95-1	5.04473	30.3349
Bacteroides_sp_2_1_16	GE7-1-T30	21.0216	86.2395		Alistipes_putredinis	P93-1	3.88928	73.4468
Bacteroides_sp_2_1_16	GE7-2-T30	20.1795	83.4161		Alistipes_shahii	P46-2	36.3419	75.9284
Bacteroides_sp_2_1_16	GE4-1-T7	14.9828	50.2189		Alistipes_shahii	P117-2	34.239	66.2412
Bacteroides_sp_2_1_16	GE4-2-T0	13.3367	49.7152		Alistipes_shahii	P38-2	33.3751	76.2827
Bacteroides_sp_2_1_16	GE4-2-T7	9.03224	46.3581		Alistipes_shahii	P75-2	32.5279	74.4623
Bacteroides_sp_2_1_16	GE4-2-T30	8.97225	46.5616		Alistipes_shahii	P43-2	31.1023	72.0916
Bacteroides_stercoris	GE7-1-T7	56.7686	72.9384		Alistipes_shahii	P53-1	31.0544	75.9868
Bacteroides_stercoris	GE7-1-T0	47.5701	72.9489		Alistipes_shahii	P5-1	29.2467	73.1268
Bacteroides_stercoris	GE3-2-T7	34.43	79.8272		Alistipes_shahii	P34-1	28.7789	75.198
Bacteroides_stercoris	NL1-2-T28	31.2618	77.9446		Alistipes_shahii	P47-1	28.3354	75.8863
Bacteroides_stercoris	GE7-1-T30	26.0774	72.6253		Alistipes_shahii	P5-2	26.8945	82.5099
Bacteroides_stercoris	NL1-2-T0	18.771	77.8957		Alistipes_shahii	P59-1	26.8489	77.3295
Bacteroides_stercoris	GE7-2-T0	14.0884	72.79		Alistipes_shahii	P95-2	23.0186	43.4357
Bacteroides_stercoris	GE3-2-T30	10.9956	78.428		Alistipes_shahii	P89-2	21.6613	74.6405
Bacteroides_stercoris	GE7-2-T7	9.80774	34.1958		Alistipes_shahii	P127-1	20.8812	39.3143
Bacteroides_stercoris	NL1-2-T7	9.31736	77.3053		Alistipes_shahii	P29-2	19.4309	77.1414
Bacteroides_stercoris	GE7-2-T30	5.74213	68.9032		Alistipes_shahii	P46-1	19.2233	75.9194
Bacteroides_uniformis	GE7-1-T30	158.312	74.874		Alistipes_shahii	P93-2	18.5219	73.4715
Bacteroides_uniformis	NL1-2-T0	122.094	86.3722		Alistipes_shahii	P117-1	18.5097	77.1183
Bacteroides_uniformis	GE7-1-T7	73.888	74.493		Alistipes_shahii	P60-1	16.2476	77.5236
Bacteroides_uniformis	NL1-2-T28	64.314	83.0499		Alistipes_shahii	P82-2	14.8842	83.4917
Bacteroides_uniformis	NL1-2-T7	58.2855	84.18		Alistipes_shahii	P108-1	14.125	36.4021
Bacteroides_uniformis	GE7-1-T0	54.678	75.043		Alistipes_shahii	P89-1	14.0058	77.3786
Bacteroides_uniformis	NL1-1-T0	49.2826	79.6454		Alistipes_shahii	P53-2	13.489	70.942
Bacteroides_uniformis	GE3-2-T0	47.2315	75.3878		Alistipes_shahii	P29-1	10.903	75.8863
Bacteroides_uniformis	GE4-2-T0	43.7822	75.6956		Alistipes_shahii	P47-2	10.0746	73.044
Bacteroides_uniformis	GE3-1-T7	43.122	75.5297		Alistipes_shahii	P54-1	8.43321	76.449
Bacteroides_uniformis	GE3-1-T0	41.6145	75.5932		Alistipes_shahii	P82-1	8.29137	72.8886
Bacteroides_uniformis	GE4-2-T30	34.0767	75.8839		Alistipes_shahii	P97-2	8.19567	63.086
Bacteroides_uniformis	GE3-1-T30	32.5671	78.3214		Alistipes_shahii	P43-1	7.66372	65.3782
Bacteroides_uniformis	GE4-1-T30	27.2213	76.8359		Alistipes_shahii	P72-1	7.39027	82.4165
Bacteroides_uniformis	GE7-2-T30	24.9398	74.8179		Alistipes_shahii	P108-2	7.11352	60.9451
Bacteroides_uniformis	GE4-2-T7	22.5148	75.6493		Alistipes_shahii	P93-1	5.72154	81.2679
Bacteroides_uniformis	GE7-2-T0	22.2225	74.3228		Alistipes_shahii	P34-2	5.6107	81.5108
Bacteroides_uniformis	GE7-2-T7	20.4981	74.4159		Alistipes_shahii	P95-1	5.3624	36.9804
Bacteroides_uniformis	NL1-1-T7	18.6278	77.9272		Alistipes_shahii	P97-1	4.8026	69.978
Bacteroides_uniformis	NL1-1-T28	18.4124	79.0955		Alistipes_shahii	P59-2	4.65479	74.8223
Bacteroides_uniformis	GE3-2-T7	17.2486	78.982		Alistipes_shahii	P7-1	3.86135	34.0267
Bacteroides_uniformis	GE3-2-T30	4.02604	75.6347		Bacteroides_ovatus	P108-2	150.193	67.8823
Bacteroides_vulgatus	GE7-1-T0	308.465	86.096		Bacteroides_ovatus	P127-1	107.32	78.7565
Bacteroides_vulgatus	GE7-2-T7	133.193	85.4504		Bacteroides_ovatus	P79-2	95.3237	69.516
Bacteroides_vulgatus	GE7-1-T30	123.598	86.1297		Bacteroides_ovatus	P96-1	84.5079	77.0056
Bacteroides_vulgatus	GE3-2-T7	121.856	87.1569		Bacteroides_ovatus	P117-2	73.4321	80.9991
Bacteroides_vulgatus	GE7-2-T0	120.564	85.4803		Bacteroides_ovatus	P47-2	65.3115	81.7586
Bacteroides_vulgatus	GE4-2-T0	117.457	85.9957		Bacteroides_ovatus	P20-2	62.0932	66.4568
Bacteroides_vulgatus	GE4-2-T7	114.113	85.5654		Bacteroides_ovatus	P97-1	49.8784	62.802
Bacteroides_vulgatus	GE3-1-T0	112.219	86.8377		Bacteroides_ovatus	P75-1	46.998	76.8936
Bacteroides_vulgatus	GE7-1-T7	110.175	85.9823		Bacteroides_ovatus	P95-1	39.1517	77.098
Bacteroides_vulgatus	GE3-2-T0	72.9567	86.6852		Bacteroides_ovatus	P47-1	34.7191	85.7577
Bacteroides_vulgatus	GE3-1-T7	72.8844	86.747		Bacteroides_ovatus	P108-1	34.2994	73.5623
Bacteroides_vulgatus	GE4-2-T30	70.4139	85.9438		Bacteroides_ovatus	P127-2	25.3057	77.9567
Bacteroides_vulgatus	GE7-2-T30	67.6446	85.7034		Bacteroides_ovatus	P89-2	24.4617	78.8826
Bacteroides_vulgatus	NL1-2-T7	65.6632	86.5353		Bacteroides_ovatus	P89-1	22.5289	81.0835
Bacteroides_vulgatus	GE3-1-T30	62.6011	87.6688		Bacteroides_ovatus	P5-1	19.18	85.6674
Bacteroides_vulgatus	NL1-2-T28	59.888	86.5621		Bacteroides_ovatus	P79-1	18.6341	80.5147
Bacteroides_vulgatus	NL1-2-T0	56.5998	86.3642		Bacteroides_ovatus	P60-1	14.9779	71.4211
Bacteroides_vulgatus	GE4-1-T30	43.4295	86.705		Bacteroides_ovatus	P95-2	14.9583	60.7586
Bacteroides_vulgatus	GE3-2-T30	33.4993	85.3444		Bacteroides_ovatus	P117-1	12.4482	84.463
Bacteroides_vulgatus	NL1-1-T7	20.0175	82.5426		Bacteroides_ovatus	P43-2	12.4371	76.24
Bacteroides_vulgatus	GE4-1-T7	13.5829	85.3511		Bacteroides_ovatus	P93-1	11.7917	71.6218
Bacteroides_vulgatus	NL1-1-T28	11.8235	81.3296		Bacteroides_ovatus	P75-2	10.614	73.7374
Bacteroides_vulgatus	NL1-1-T0	9.36453	81.6877		Bacteroides_ovatus	P7-1	9.82272	61.5409
Barnesiella_intestinihominis	GE7-1-T30	34.337	90.2532		Bacteroides_ovatus	P53-1	9.10891	78.9287
Barnesiella_intestinihominis	GE7-2-T7	25.4299	91.3127		Bacteroides_ovatus	P46-1	8.95184	79.0151
Barnesiella_intestinihominis	GE7-2-T30	19.1846	91.0855		Bacteroides_ovatus	P82-2	8.04893	71.3015
Barnesiella_intestinihominis	GE3-2-T0	14.3927	88.7027		Bacteroides_ovatus	P5-2	6.67636	79.3868
Barnesiella_intestinihominis	GE4-2-T0	14.3457	89.265		Bacteroides_ovatus	P96-2	6.21966	78.026
Barnesiella_intestinihominis	GE7-1-T7	13.9185	90.0978		Bacteroides_ovatus	P93-2	6.01243	48.0567
Barnesiella_intestinihominis	GE7-1-T0	10.9172	89.9428		Bacteroides_ovatus	P34-1	5.90691	84.7315
Barnesiella_intestinihominis	GE3-1-T7	10.8388	88.687		Bacteroides_ovatus	P38-1	5.66859	76.2862
Barnesiella_intestinihominis	GE3-1-T0	9.02747	88.396		Bacteroides_ovatus	P38-2	5.66309	79.3024
Barnesiella_intestinihominis	GE7-2-T0	8.77925	90.9199		Bacteroides_ovatus	P54-1	5.53099	55.7018
Barnesiella_intestinihominis	GE4-1-T30	8.52076	88.4294		Bacteroides_ovatus	P72-1	5.45255	72.1324
Barnesiella_intestinihominis	GE4-2-T7	8.31777	88.3613		Bacteroides_ovatus	P97-2	5.25212	57.5788
Barnesiella_intestinihominis	GE3-1-T30	5.836	86.4386		Bacteroides_ovatus	P20-1	4.49712	72.8289
Barnesiella_intestinihominis	GE4-2-T30	4.92204	84.9088		Bacteroides_ovatus	P53-2	4.41926	75.8398
Barnesiella_intestinihominis	GE4-1-T7	4.74266	85.2643		Bacteroides_ovatus	P59-1	4.39744	59.6214
Barnesiella_intestinihominis	NL1-2-T0	4.23618	83.5112		Bacteroides_ovatus	P29-1	4.33427	65.0374
Barnesiella_intestinihominis	NL1-1-T7	4.1583	82.5769		Bacteroides_ovatus	P59-2	4.31134	62.0029
Barnesiella_intestinihominis	NL1-1-T0	4.15336	84.6385		Bacteroides_ovatus	P34-2	4.10643	82.6135
Bifidobacterium_adolescentis	NL1-2-T28	4.36502	75.24		Bacteroides_ovatus	P29-2	3.64854	63.3948
Bifidobacterium_adolescentis	GE3-1-T0	10.9187	39.2033		Bacteroides_sp_1_1_6	P79-1	110.669	75.4206
Bifidobacterium_adolescentis	GE3-1-T0	10.9187	39.2033		Bacteroides_sp_1_1_6	P95-1	91.7775	80.4511
Bifidobacterium_adolescentis	GE3-1-T30	3.63321	33.1385		Bacteroides_sp_1_1_6	P96-1	27.096	55.9256
Bifidobacterium_adolescentis	GE4-1-T7	5.69599	78.9404		Bacteroides_sp_1_1_6	P82-1	25.0363	75.8646
Bifidobacterium_adolescentis	GE4-1-T30	4.38721	78.6862		Bacteroides_sp_1_1_6	P108-1	22.0651	75.5169
Bifidobacterium_adolescentis	GE7-1-T7	6.95274	80.1577		Bacteroides_sp_1_1_6	P75-2	21.2728	84.9637
Bifidobacterium_adolescentis	GE7-1-T0	4.6018	74.6405		Bacteroides_sp_1_1_6	P89-2	19.9534	80.8894
Clostridium_sp_L2_50	NL1-2-T28	15.6515	85.8747		Bacteroides_sp_1_1_6	P95-2	19.3885	64.9162
Collinsella_aerofaciens	GE3-1-T30	4.81668	71.245		Bacteroides_sp_1_1_6	P46-1	15.2706	76.9768
Collinsella_aerofaciens	GE3-1-T30	4.81668	71.245		Bacteroides_sp_1_1_6	P75-1	13.8139	74.1524
Collinsella_aerofaciens	GE7-1-T0	4.69032	53.8211		Bacteroides_sp_1_1_6	P47-1	12.9712	52.9422
Collinsella_aerofaciens	GE7-1-T7	4.66317	53.7085		Bacteroides_sp_1_1_6	P7-1	12.5196	76.6652
Coprococcus_eutactus	GE3-1-T7	31.1642	46.4652		Bacteroides_sp_1_1_6	P96-2	11.8006	78.8917
Coprococcus_eutactus	GE3-1-T0	21.3506	45.9665		Bacteroides_sp_1_1_6	P93-1	10.6882	49.2581
Coprococcus_eutactus	GE4-1-T30	12.3155	88.7278		Bacteroides_sp_1_1_6	P60-1	10.4958	75.4241
Coprococcus_eutactus	GE3-1-T30	9.95382	43.8219		Bacteroides_sp_1_1_6	P127-2	8.83041	82.762
Coprococcus_eutactus	GE7-2-T30	7.28889	86.9986		Bacteroides_sp_1_1_6	P93-2	8.50234	83.1046
Coprococcus_eutactus	GE3-2-T0	6.3136	42.3524		Bacteroides_sp_1_1_6	P117-2	8.26439	83.5762
Dialister_invisus	GE3-2-T0	48.4672	83.8356		Bacteroides_sp_1_1_6	P43-2	7.99917	85.9488
Dialister_invisus	GE7-1-T0	48.2325	84.854		Bacteroides_sp_1_1_6	P97-1	7.37669	79.5449
Dialister_invisus	GE3-1-T0	32.7118	84.1876		Bacteroides_sp_1_1_6	P97-2	6.46439	75.4471
Dialister_invisus	NL1-1-T28	32.2936	86.6128		Bacteroides_sp_1_1_6	P5-1	5.71386	78.7302
Dialister_invisus	GE4-2-T7	27.3722	85.528		Bacteroides_sp_1_1_6	P47-2	4.82872	71.0984
Dialister_invisus	GE7-1-T7	25.9169	84.8285		Bacteroides_sp_1_1_6	P117-1	4.7842	45.4965
Dialister_invisus	NL1-2-T0	23.9083	83.7525		Bacteroides_sp_1_1_6	P60-2	4.09571	65.1453
Dialister_invisus	GE4-2-T0	22.5945	85.5318		Bacteroides_sp_1_1_6	P54-1	4.02482	67.7674
Dialister_invisus	GE3-1-T30	20.4267	84.275		Bacteroides_sp_1_1_6	P53-2	4.00841	74.9581
Dialister_invisus	GE3-1-T7	20.0481	84.2247		Bacteroides_sp_1_1_6	P38-2	3.6891	49.6054
Dialister_invisus	NL1-2-T28	17.9361	83.9835		Bacteroides_sp_1_1_6	P5-2	3.6455	50.8063
Dialister_invisus	NL1-2-T7	17.7399	84.0865		Bacteroides_sp_1_1_6	P29-1	3.61022	70.1954
Dialister_invisus	GE4-2-T30	13.614	85.593		Bacteroides_sp_1_1_6	P43-1	3.54985	39.6055
Dialister_invisus	GE4-1-T30	13.1743	85.3687		Bacteroides_sp_2_1_16	P60-2	43.5391	86.2164
Dialister_invisus	NL1-1-T7	13.0966	86.1648		Bacteroides_sp_2_1_16	P127-2	42.792	83.7734
Dialister_invisus	NL1-1-T0	12.9946	86.4626		Bacteroides_sp_2_1_16	P95-2	42.744	84.249
Eubacterium_eligens	GE3-1-T7	33.0277	74.7997		Bacteroides_sp_2_1_16	P47-2	30.2789	88.5801
Eubacterium_eligens	GE7-2-T30	19.5496	76.2519		Bacteroides_sp_2_1_16	P82-1	18.9709	85.2685
Eubacterium_eligens	GE3-1-T30	14.7498	74.1603		Bacteroides_sp_2_1_16	P108-1	15.7087	84.6946
Eubacterium_eligens	GE3-1-T0	14.1158	74.3448		Bacteroides_sp_2_1_16	P127-1	11.2383	83.5539
Eubacterium_eligens	GE7-2-T0	9.64209	74.8147		Bacteroides_sp_2_1_16	P20-2	9.67363	84.0965
Eubacterium_eligens	GE7-1-T0	7.88727	77.0421		Bacteroides_sp_2_1_16	P95-1	8.11929	85.2878
Eubacterium_eligens	GE4-1-T30	6.50372	74.7971		Bacteroides_sp_2_1_16	P97-2	7.76661	82.8891
Eubacterium_eligens	GE4-2-T7	6.29577	72.3946		Bacteroides_sp_2_1_16	P7-1	4.44617	83.9887
Eubacterium_eligens	GE7-1-T7	5.81126	75.6031		Bacteroides_sp_2_1_16	P75-1	3.55069	50.2719
Eubacterium_eligens	GE4-2-T0	5.5122	65.1489		Bacteroides_stercoris	P75-2	137.576	76.9761
Eubacterium_eligens	GE3-2-T0	4.91044	71.6612		Bacteroides_stercoris	P47-2	93.8909	77.5579
Eubacterium_eligens	GE7-2-T7	4.77394	73.569		Bacteroides_stercoris	P97-1	38.3105	76.9867
Eubacterium_eligens	GE4-1-T7	4.52721	70.0839		Bacteroides_stercoris	P75-1	34.2158	43.6443
Eubacterium_eligens	GE7-1-T30	4.07698	70.0974		Bacteroides_stercoris	P59-2	27.2942	77.2045
Eubacterium_rectale	GE3-1-T0	122.806	66.0585		Bacteroides_stercoris	P38-2	19.1812	79.4281
Eubacterium_rectale	GE3-1-T7	75.865	66.0554		Bacteroides_stercoris	P93-1	10.2664	75.7259
Eubacterium_rectale	GE3-2-T0	74.4944	65.2048		Bacteroides_stercoris	P29-1	9.98488	44.2838
Eubacterium_rectale	GE3-1-T30	67.566	66.3769		Bacteroides_stercoris	P29-2	8.39282	74.1258
Eubacterium_rectale	GE7-1-T0	65.9254	74.4094		Bacteroides_stercoris	P53-1	7.53878	76.8808
Eubacterium_rectale	GE7-1-T7	65.7702	74.0609		Bacteroides_stercoris	P34-2	7.31986	74.0159
Eubacterium_rectale	GE4-1-T30	21.5814	64.9737		Bacteroides_stercoris	P89-1	5.28306	77.031
Eubacterium_rectale	NL1-2-T7	19.4421	77.9605		Bacteroides_stercoris	P53-2	5.15056	75.2622
Eubacterium_rectale	GE7-2-T0	15.059	72.7437		Bacteroides_stercoris	P82-2	4.25431	34.6828
Eubacterium_rectale	NL1-1-T7	10.8871	77.2618		Bacteroides_stercoris	P60-1	4.03301	73.9086
Eubacterium_rectale	NL1-2-T28	8.3729	77.2308		Bacteroides_stercoris	P96-2	3.98662	69.9887
Eubacterium_rectale	GE4-1-T7	6.66221	61.8762		Bacteroides_stercoris	P117-2	3.92749	33.0126
Eubacterium_rectale	GE7-2-T30	6.4152	74.5856		Bacteroides_uniformis	P75-1	405.286	81.7483
Eubacterium_rectale	GE4-2-T30	5.5489	71.6772		Bacteroides_uniformis	P95-1	294.65	83.9225
Eubacterium_rectale	NL1-1-T28	3.82186	69.7929		Bacteroides_uniformis	P95-2	204.629	77.0117
Faecalibacterium_prausnitzii_A2	GE7-2-T30	17.1619	72.154		Bacteroides_uniformis	P20-2	190.321	81.5769
Faecalibacterium_prausnitzii_A2	GE4-2-T0	11.811	71.796		Bacteroides_uniformis	P96-1	182.643	78.2462
Faecalibacterium_prausnitzii_A2	NL1-2-T28	10.7873	74.9168		Bacteroides_uniformis	P89-2	169.763	84.5375
Faecalibacterium_prausnitzii_A2	GE3-1-T30	10.7087	72.4323		Bacteroides_uniformis	P79-2	169.529	88.7203
Faecalibacterium_prausnitzii_A2	GE4-2-T7	10.4916	71.2374		Bacteroides_uniformis	P82-1	121.626	80.6062
Faecalibacterium_prausnitzii_A2	GE7-1-T30	10.0382	71.6697		Bacteroides_uniformis	P46-1	113.559	85.1461
Faecalibacterium_prausnitzii_A2	GE7-2-T7	9.15507	70.8402		Bacteroides_uniformis	P47-1	111.233	79.8053
Faecalibacterium_prausnitzii_A2	GE3-1-T0	8.66474	43.7559		Bacteroides_uniformis	P53-1	107.913	77.4459
Faecalibacterium_prausnitzii_A2	GE7-1-T0	8.08916	70.6518		Bacteroides_uniformis	P117-2	104.156	82.2716
Faecalibacterium_prausnitzii_A2	NL1-1-T7	7.48792	75.6306		Bacteroides_uniformis	P108-1	95.838	78.6949
Faecalibacterium_prausnitzii_A2	GE7-2-T0	7.48685	70.228		Bacteroides_uniformis	P97-2	92.3141	75.8577
Faecalibacterium_prausnitzii_A2	NL1-2-T7	6.68413	72.8422		Bacteroides_uniformis	P54-1	86.2542	82.7055
Faecalibacterium_prausnitzii_A2	GE7-1-T7	6.377	69.488		Bacteroides_uniformis	P47-2	75.3938	80.3128
Faecalibacterium_prausnitzii_A2	NL1-2-T0	6.31708	71.6213		Bacteroides_uniformis	P5-1	75.3047	86.982
Faecalibacterium_prausnitzii_A2	GE3-1-T7	5.56431	66.5047		Bacteroides_uniformis	P75-2	68.4809	81.7439
Faecalibacterium_prausnitzii_A2	GE4-2-T30	5.53263	68.3575		Bacteroides_uniformis	P38-2	68.1925	88.5882
Faecalibacterium_prausnitzii_A2	NL1-1-T28	5.1379	71.5128		Bacteroides_uniformis	P97-1	58.5788	71.5886
Faecalibacterium_prausnitzii_A2	GE4-1-T30	4.07066	66.5986		Bacteroides_uniformis	P60-2	58.3076	79.59
Faecalibacterium_prausnitzii_A2	GE3-2-T0	3.79082	50.9965		Bacteroides_uniformis	P60-1	58.0855	81.8868
Faecalibacterium_prausnitzii_L2	GE3-1-T0	18.7259	78.1623		Bacteroides_uniformis	P89-1	57.6211	89.4103
Faecalibacterium_prausnitzii_L2	GE7-1-T30	10.2201	78.2816		Bacteroides_uniformis	P59-2	55.083	79.3338
Faecalibacterium_prausnitzii_L2	NL1-2-T28	9.47294	72.9711		Bacteroides_uniformis	P5-2	52.5811	82.8176
Faecalibacterium_prausnitzii_L2	GE3-1-T7	9.45532	76.1686		Bacteroides_uniformis	P96-2	42.5278	88.7536
Faecalibacterium_prausnitzii_L2	GE4-1-T30	8.99164	77.3059		Bacteroides_uniformis	P72-1	41.7475	75.8042
Faecalibacterium_prausnitzii_L2	GE3-1-T30	8.9015	74.173		Bacteroides_uniformis	P34-2	41.5241	80.8127
Faecalibacterium_prausnitzii_L2	GE4-2-T0	8.1241	77.8765		Bacteroides_uniformis	P82-2	27.4519	75.85
Faecalibacterium_prausnitzii_L2	GE7-1-T0	7.90656	76.4573		Bacteroides_uniformis	P7-1	27.2402	78.8345
Faecalibacterium_prausnitzii_L2	GE7-2-T30	7.70036	73.6222		Bacteroides_uniformis	P93-2	25.6981	79.9501
Faecalibacterium_prausnitzii_L2	GE3-2-T0	7.63336	65.1307		Bacteroides_uniformis	P53-2	23.329	81.9997
Faecalibacterium_prausnitzii_L2	GE7-1-T7	7.36583	74.2168		Bacteroides_uniformis	P29-1	23.1064	82.2746
Faecalibacterium_prausnitzii_L2	NL1-2-T7	6.66131	70.3593		Bacteroides_uniformis	P127-2	23.0761	77.3678
Faecalibacterium_prausnitzii_L2	NL1-1-T7	6.62919	66.2415		Bacteroides_uniformis	P117-1	22.2749	77.5585
Faecalibacterium_prausnitzii_L2	NL1-1-T28	5.93389	61.5834		Bacteroides_uniformis	P29-2	19.0547	80.4012
Faecalibacterium_prausnitzii_L2	GE4-2-T7	5.4732	74.4545		Bacteroides_uniformis	P93-1	18.4149	77.9178
Faecalibacterium_prausnitzii_L2	GE4-2-T30	4.52683	71.5165		Bacteroides_uniformis	P20-1	17.161	80.6859
Faecalibacterium_prausnitzii_L2	NL1-2-T0	4.51732	47.9925		Bacteroides_uniformis	P34-1	13.1219	89.1452
Faecalibacterium_prausnitzii_L2	GE7-2-T7	4.50404	69.3853		Bacteroides_uniformis	P38-1	12.9775	77.0442
Faecalibacterium_prausnitzii_L2	GE4-1-T7	4.48097	71.2712		Bacteroides_uniformis	P43-2	6.7852	79.2307
Faecalibacterium_prausnitzii_L2	GE7-2-T0	4.25674	68.6046		Bacteroides_uniformis	P72-2	5.8319	84.2706
Faecalibacterium_prausnitzii_SL3	GE3-1-T0	21.5962	38.0219		Bacteroides_uniformis	P59-1	5.35659	82.5266
Faecalibacterium_prausnitzii_SL3	GE4-2-T0	20.0328	71.1815		Bacteroides_uniformis	P54-2	4.42481	76.0901
Faecalibacterium_prausnitzii_SL3	GE4-2-T7	15.7013	69.8238		Bacteroides_uniformis	P79-1	4.15746	85.5296
Faecalibacterium_prausnitzii_SL3	GE4-2-T30	13.6241	68.6892		Bacteroides_uniformis	P43-1	3.53425	81.2387
Faecalibacterium_prausnitzii_SL3	GE4-1-T30	12.676	70.2561		Bacteroides_vulgatus	P108-1	296.971	83.1226
Faecalibacterium_prausnitzii_SL3	GE3-1-T7	12.541	35.964		Bacteroides_vulgatus	P82-1	271.32	80.4751
Faecalibacterium_prausnitzii_SL3	GE7-1-T30	11.6912	68.5637		Bacteroides_vulgatus	P47-2	245.696	88.6227
Faecalibacterium_prausnitzii_SL3	GE7-2-T0	9.91031	67.895		Bacteroides_vulgatus	P79-2	244.991	77.8861
Faecalibacterium_prausnitzii_SL3	GE7-1-T0	9.83044	67.9225		Bacteroides_vulgatus	P96-1	226.284	86.4586
Faecalibacterium_prausnitzii_SL3	GE3-1-T30	9.38941	39.8803		Bacteroides_vulgatus	P75-1	212.627	78.7798
Faecalibacterium_prausnitzii_SL3	GE7-2-T7	9.37056	67.9264		Bacteroides_vulgatus	P47-1	211.826	88.9363
Faecalibacterium_prausnitzii_SL3	GE7-2-T30	8.67322	68.1737		Bacteroides_vulgatus	P97-1	187.066	87.0009
Faecalibacterium_prausnitzii_SL3	GE7-1-T7	7.81431	64.6624		Bacteroides_vulgatus	P127-1	157.741	85.2129
Faecalibacterium_prausnitzii_SL3	NL1-2-T7	7.6527	68.9192		Bacteroides_vulgatus	P93-2	142.516	89.1595
Faecalibacterium_prausnitzii_SL3	NL1-2-T28	7.58666	69.6465		Bacteroides_vulgatus	P20-2	135.966	81.6903
Faecalibacterium_prausnitzii_SL3	NL1-1-T7	7.10812	65.8442		Bacteroides_vulgatus	P97-2	131.617	76.1816
Faecalibacterium_prausnitzii_SL3	NL1-1-T28	6.36975	68.0162		Bacteroides_vulgatus	P29-1	110.576	88.1506
Faecalibacterium_prausnitzii_SL3	GE3-2-T0	5.94174	47.021		Bacteroides_vulgatus	P93-1	96.2426	87.4987
Faecalibacterium_prausnitzii_SL3	NL1-2-T0	5.46902	59.7273		Bacteroides_vulgatus	P127-2	82.244	76.3012
Parabacteroides_merdae	NL1-1-T7	27.2597	84.7572		Bacteroides_vulgatus	P89-2	70.6313	83.2422
Parabacteroides_merdae	GE4-2-T0	23.8909	79.1151		Bacteroides_vulgatus	P46-1	70.5785	85.0485
Parabacteroides_merdae	GE4-2-T7	15.2364	78.4572		Bacteroides_vulgatus	P43-2	67.6421	77.3609
Parabacteroides_merdae	NL1-1-T0	13.9666	84.8934		Bacteroides_vulgatus	P29-2	67.1714	88.8242
Parabacteroides_merdae	GE3-2-T0	13.872	82.6473		Bacteroides_vulgatus	P38-2	64.7075	86.2574
Parabacteroides_merdae	GE3-1-T0	12.4242	82.6884		Bacteroides_vulgatus	P117-1	62.0813	86.1819
Parabacteroides_merdae	GE3-1-T7	12.2423	82.6839		Bacteroides_vulgatus	P75-2	58.8242	87.6327
Parabacteroides_merdae	GE4-1-T30	11.7521	78.8362		Bacteroides_vulgatus	P89-1	54.4854	89.2339
Parabacteroides_merdae	NL1-2-T0	9.40726	79.8949		Bacteroides_vulgatus	P34-1	48.0239	86.579
Parabacteroides_merdae	GE4-2-T30	9.40294	78.0626		Bacteroides_vulgatus	P60-2	42.3193	82.1178
Parabacteroides_merdae	NL1-1-T28	9.37281	84.4852		Bacteroides_vulgatus	P5-2	41.8615	89.1818
Parabacteroides_merdae	GE3-2-T7	9.34628	88.4975		Bacteroides_vulgatus	P5-1	41.1315	87.4192
Parabacteroides_merdae	GE4-1-T7	7.57074	77.7262		Bacteroides_vulgatus	P54-1	36.4156	86.4228
Parabacteroides_merdae	GE3-1-T30	7.40765	82.4965		Bacteroides_vulgatus	P53-2	36.153	86.3445
Parabacteroides_merdae	NL1-2-T7	4.99902	78.2734		Bacteroides_vulgatus	P96-2	36.1249	87.4433
Parabacteroides_merdae	NL1-2-T28	3.76414	75.0928		Bacteroides_vulgatus	P82-2	35.1875	86.966
Parabacteroides_sp_D13	GE7-1-T0	27.4842	76.8869		Bacteroides_vulgatus	P72-1	35.1208	85.6561
Parabacteroides_sp_D13	GE7-1-T30	22.7352	77.1405		Bacteroides_vulgatus	P60-1	34.8514	84.5149
Parabacteroides_sp_D13	GE3-2-T7	21.5098	79.0303		Bacteroides_vulgatus	P117-2	32.5645	85.765
Parabacteroides_sp_D13	NL1-2-T0	21.098	83.029		Bacteroides_vulgatus	P7-1	27.0455	81.176
Parabacteroides_sp_D13	GE7-2-T30	20.4678	76.7737		Bacteroides_vulgatus	P79-1	20.7223	83.7085
Parabacteroides_sp_D13	NL1-1-T0	19.8096	83.4308		Bacteroides_vulgatus	P43-1	19.1884	88.6213
Parabacteroides_sp_D13	GE4-2-T0	19.0562	77.7056		Bacteroides_vulgatus	P59-2	14.388	87.6221
Parabacteroides_sp_D13	NL1-2-T7	15.6599	82.8633		Bacteroides_vulgatus	P53-1	11.376	82.4812
Parabacteroides_sp_D13	GE7-2-T0	15.1152	76.7473		Bacteroides_vulgatus	P59-1	10.5479	86.4602
Parabacteroides_sp_D13	NL1-1-T28	14.9654	83.2276		Bacteroides_vulgatus	P20-1	9.8258	83.2792
Parabacteroides_sp_D13	NL1-1-T7	13.8599	83.3017		Bacteroides_vulgatus	P38-1	6.29253	80.6123
Parabacteroides_sp_D13	GE7-2-T7	13.3978	77.0384		Bacteroides_vulgatus	P34-2	4.4383	83.3891
Parabacteroides_sp_D13	GE4-2-T7	13.3212	77.2831		Bacteroides_vulgatus	P7-2	3.78996	79.0242
Parabacteroides_sp_D13	GE7-1-T7	12.7084	76.619		Barnesiella_intestinihominis	P93-1	93.3804	85.9182
Parabacteroides_sp_D13	NL1-2-T28	11.3714	82.2061		Barnesiella_intestinihominis	P5-1	69.9433	87.9341
Parabacteroides_sp_D13	GE4-1-T30	8.83386	77.4394		Barnesiella_intestinihominis	P53-1	62.9526	89.5836
Parabacteroides_sp_D13	GE3-2-T0	8.79727	77.6116		Barnesiella_intestinihominis	P75-1	55.1117	90.7556
Parabacteroides_sp_D13	GE4-2-T30	7.56463	76.1329		Barnesiella_intestinihominis	P38-2	53.2335	89.8175
Parabacteroides_sp_D13	GE3-1-T0	6.47572	79.4774		Barnesiella_intestinihominis	P89-2	49.4706	91.0835
Parabacteroides_sp_D13	GE3-1-T7	6.22814	78.9256		Barnesiella_intestinihominis	P117-2	35.5923	89.1884
Parabacteroides_sp_D13	GE4-1-T7	4.77525	74.163		Barnesiella_intestinihominis	P5-2	33.6537	89.7822
Parabacteroides_sp_D13	GE3-1-T30	4.61653	76.7301		Barnesiella_intestinihominis	P75-2	30.6532	89.4544
Parabacteroides_sp_D13	GE3-2-T30	4.5931	75.1299		Barnesiella_intestinihominis	P20-2	25.8538	91.0991
Prevotella_copri	NL1-1-T7	222.693	70.2272		Barnesiella_intestinihominis	P117-1	24.1787	90.08
Prevotella_copri	NL1-1-T28	15.431	68.5361		Barnesiella_intestinihominis	P95-1	23.3473	90.6855
Prevotella_copri	GE3-2-T0	327.103	71.3806		Barnesiella_intestinihominis	P82-1	23.1724	91.8375
Prevotella_copri	GE3-2-T0	327.103	71.3806		Barnesiella_intestinihominis	P96-2	22.2841	88.8007
Prevotella_copri	GE4-1-T0	43.7788	68.6575		Barnesiella_intestinihominis	P127-2	19.5784	88.5599
Roseburia_intestinalis	NL1-1-T7	4.86257	70.4568		Barnesiella_intestinihominis	P108-1	18.1179	85.9241
Roseburia_intestinalis	NL1-2-T28	4.00413	33.2371		Barnesiella_intestinihominis	P38-1	17.1918	84.9652
Roseburia_intestinalis	GE3-1-T30	20.2308	82.8072		Barnesiella_intestinihominis	P60-1	15.6692	91.9756
Roseburia_intestinalis	GE3-1-T30	20.2308	82.8072		Barnesiella_intestinihominis	P82-2	15.1573	87.7986
Roseburia_intestinalis	GE3-2-T0	10.7109	81.845		Barnesiella_intestinihominis	P34-1	15.0096	92.3285
Roseburia_intestinalis	GE3-1-T7	5.75624	52.1413		Barnesiella_intestinihominis	P89-1	14.4024	88.8307
Roseburia_intestinalis	GE4-2-T30	6.17137	79.8545		Barnesiella_intestinihominis	P7-1	13.5013	87.5945
Roseburia_intestinalis	GE4-2-T0	5.68481	30.7145		Barnesiella_intestinihominis	P53-2	12.2392	89.0585
Roseburia_intestinalis	GE4-1-T30	5.38628	79.2879		Barnesiella_intestinihominis	P97-2	11.9507	86.9182
Roseburia_intestinalis	GE4-2-T7	3.88897	34.133		Barnesiella_intestinihominis	P97-1	11.5839	91.4373
Roseburia_intestinalis	GE7-1-T0	13.7636	81.6713		Barnesiella_intestinihominis	P93-2	9.92874	90.8151
Roseburia_intestinalis	GE7-2-T30	3.73397	74.0557		Barnesiella_intestinihominis	P43-1	8.51648	89.36
					Barnesiella_intestinihominis	P60-2	8.29911	88.1933
					Barnesiella_intestinihominis	P54-1	7.68796	44.2329
					Barnesiella_intestinihominis	P59-1	7.39478	86.4685
					Barnesiella_intestinihominis	P46-1	7.09005	87.8656
					Barnesiella_intestinihominis	P29-2	6.09896	83.0474
					Barnesiella_intestinihominis	P29-1	5.36381	86.8921
					Barnesiella_intestinihominis	P34-2	5.01216	56.0496
					Barnesiella_intestinihominis	P72-1	4.73368	83.0325
					Bifidobacterium_adolescentis	P117-2	351.994	78.23
					Bifidobacterium_adolescentis	P5-2	77.6868	83.6661
					Bifidobacterium_adolescentis	P47-1	70.1039	86.9991
					Bifidobacterium_adolescentis	P95-2	59.5393	80.9465
					Bifidobacterium_adolescentis	P89-2	57.4581	89.1339
					Bifidobacterium_adolescentis	P96-1	55.5339	82.2767
					Bifidobacterium_adolescentis	P5-1	52.3196	90.6089
					Bifidobacterium_adolescentis	P34-2	45.9042	84.7248
					Bifidobacterium_adolescentis	P60-1	45.7116	79.6772
					Bifidobacterium_adolescentis	P43-1	40.1787	82.9896
					Bifidobacterium_adolescentis	P75-2	31.5912	84.8088
					Bifidobacterium_adolescentis	P96-2	29.5841	85.5405
					Bifidobacterium_adolescentis	P89-1	24.5181	88.5857
					Bifidobacterium_adolescentis	P72-1	21.679	81.8131
					Bifidobacterium_adolescentis	P47-2	18.0742	85.123
					Bifidobacterium_adolescentis	P72-2	16.7018	81.2477
					Bifidobacterium_adolescentis	P38-1	16.6664	81.3551
					Bifidobacterium_adolescentis	P53-1	16.2261	83.3728
					Bifidobacterium_adolescentis	P53-2	13.375	82.1076
					Bifidobacterium_adolescentis	P29-2	13.313	81.19
					Bifidobacterium_adolescentis	P93-2	11.6542	85.4003
					Bifidobacterium_adolescentis	P75-1	11.3337	78.8811
					Bifidobacterium_adolescentis	P7-1	8.81722	78.6918
					Bifidobacterium_adolescentis	P93-1	7.38872	86.8699
					Bifidobacterium_adolescentis	P82-1	6.5819	76.4082
					Bifidobacterium_adolescentis	P95-1	6.51818	78.5527
					Bifidobacterium_adolescentis	P38-2	6.40914	81.0485
					Bifidobacterium_adolescentis	P46-1	5.39556	77.4261
					Bifidobacterium_adolescentis	P60-2	4.8747	80.6864
					Bifidobacterium_adolescentis	P97-2	4.47872	77.0323
					Bifidobacterium_adolescentis	P127-1	4.36062	71.6863
					Bifidobacterium_adolescentis	P46-2	3.81131	74.2544
					Bifidobacterium_adolescentis	P82-2	3.65094	77.8706
					Bifidobacterium_adolescentis	P54-2	3.58309	76.1181
					Clostridium_sp_L2_50	P5-2	50.1268	71.0501
					Clostridium_sp_L2_50	P117-1	26.7105	86.8603
					Clostridium_sp_L2_50	P43-1	24.3891	67.8903
					Clostridium_sp_L2_50	P54-2	21.4961	68.4348
					Clostridium_sp_L2_50	P54-1	17.1352	69.3059
					Clostridium_sp_L2_50	P20-2	16.0154	85.8928
					Clostridium_sp_L2_50	P93-2	8.38424	66.7097
					Clostridium_sp_L2_50	P96-2	4.54313	85.1665
					Clostridium_sp_L2_50	P82-2	3.8959	63.9152
					Collinsella_aerofaciens	P38-2	58.4125	76.7262
					Collinsella_aerofaciens	P72-2	57.0576	76.7255
					Collinsella_aerofaciens	P60-2	47.1247	78.9752
					Collinsella_aerofaciens	P5-2	40.0597	77.767
					Collinsella_aerofaciens	P7-2	38.09	84.0027
					Collinsella_aerofaciens	P89-1	34.5522	81.1047
					Collinsella_aerofaciens	P95-2	31.8475	80.065
					Collinsella_aerofaciens	P117-2	22.4821	81.6709
					Collinsella_aerofaciens	P72-1	20.66	75.9862
					Collinsella_aerofaciens	P54-1	20.152	82.0638
					Collinsella_aerofaciens	P89-2	19.4371	82.0717
					Collinsella_aerofaciens	P93-2	16.5137	83.1572
					Collinsella_aerofaciens	P47-1	15.7388	79.2897
					Collinsella_aerofaciens	P34-2	15.1973	82.4159
					Collinsella_aerofaciens	P96-2	14.8379	81.0525
					Collinsella_aerofaciens	P54-2	13.0248	83.6179
					Collinsella_aerofaciens	P96-1	12.8333	76.7746
					Collinsella_aerofaciens	P127-2	12.025	73.147
					Collinsella_aerofaciens	P53-1	12.0208	79.7265
					Collinsella_aerofaciens	P34-1	11.1352	73.7576
					Collinsella_aerofaciens	P38-1	10.9618	73.2944
					Collinsella_aerofaciens	P82-1	10.6661	75.7394
					Collinsella_aerofaciens	P93-1	10.3227	82.7296
					Collinsella_aerofaciens	P79-1	10.1489	74.8317
					Collinsella_aerofaciens	P75-2	9.74879	72.8741
					Collinsella_aerofaciens	P5-1	9.14886	75.0938
					Collinsella_aerofaciens	P7-1	9.14431	75.9222
					Collinsella_aerofaciens	P47-2	9.10204	81.319
					Collinsella_aerofaciens	P60-1	8.35427	78.8177
					Collinsella_aerofaciens	P97-1	7.27806	76.6246
					Collinsella_aerofaciens	P46-1	6.92402	77.533
					Collinsella_aerofaciens	P117-1	6.91531	76.1792
					Collinsella_aerofaciens	P75-1	6.78393	73.0788
					Collinsella_aerofaciens	P53-2	6.73959	75.625
					Collinsella_aerofaciens	P20-2	5.18367	72.6369
					Collinsella_aerofaciens	P43-1	4.71369	76.4264
					Collinsella_aerofaciens	P20-1	4.49419	73.0421
					Collinsella_aerofaciens	P43-2	4.01682	75.816
					Collinsella_aerofaciens	P29-2	3.74732	75.7982
					Coprococcus_eutactus	P59-2	98.6865	47.7701
					Coprococcus_eutactus	P53-2	94.4963	90.0782
					Coprococcus_eutactus	P54-2	87.4896	47.6021
					Coprococcus_eutactus	P29-1	58.8949	47.8568
					Coprococcus_eutactus	P46-1	56.4053	47.2034
					Coprococcus_eutactus	P89-1	47.4515	47.1232
					Coprococcus_eutactus	P53-1	30.9981	88.5445
					Coprococcus_eutactus	P20-1	18.6014	47.2459
					Coprococcus_eutactus	P75-2	18.5619	46.2902
					Coprococcus_eutactus	P59-1	16.8514	88.0916
					Coprococcus_eutactus	P7-1	15.5965	46.7094
					Coprococcus_eutactus	P96-2	12.3581	45.4498
					Coprococcus_eutactus	P34-2	9.58035	45.7747
					Coprococcus_eutactus	P93-2	8.92514	45.6291
					Coprococcus_eutactus	P20-2	7.67345	44.3403
					Coprococcus_eutactus	P7-2	7.6525	43.891
					Coprococcus_eutactus	P5-1	7.52731	45.2911
					Coprococcus_eutactus	P89-2	7.43822	88.7062
					Coprococcus_eutactus	P72-2	7.03808	43.8284
					Coprococcus_eutactus	P60-2	6.1718	43.2343
					Coprococcus_eutactus	P29-2	5.34022	44.5543
					Coprococcus_eutactus	P72-1	4.9862	88.3825
					Coprococcus_eutactus	P38-2	4.12642	41.579
					Dialister_invisus	P117-1	206.745	89.8733
					Dialister_invisus	P75-2	181.261	85.023
					Dialister_invisus	P72-2	135.584	84.0699
					Dialister_invisus	P38-1	50.3699	81.8825
					Dialister_invisus	P7-1	49.9275	85.9698
					Dialister_invisus	P60-1	43.1906	81.2509
					Dialister_invisus	P96-2	40.342	86.7666
					Dialister_invisus	P75-1	38.0044	84.2161
					Dialister_invisus	P20-2	35.6547	83.42
					Dialister_invisus	P97-2	27.4162	85.1822
					Dialister_invisus	P96-1	20.1027	82.136
					Dialister_invisus	P95-2	18.4996	84.9644
					Dialister_invisus	P82-1	15.5268	83.2143
					Dialister_invisus	P127-1	14.8223	88.358
					Dialister_invisus	P34-2	13.5268	82.2374
					Dialister_invisus	P89-1	10.4396	82.3619
					Dialister_invisus	P89-2	8.67232	86.0742
					Dialister_invisus	P79-1	8.62714	86.7636
					Dialister_invisus	P43-2	8.0968	84.9332
					Dialister_invisus	P79-2	7.38221	85.4622
					Dialister_invisus	P59-2	4.9851	79.9155
					Eubacterium_eligens	P53-2	88.0382	80.3149
					Eubacterium_eligens	P108-1	43.7122	78.5135
					Eubacterium_eligens	P97-1	32.6019	77.039
					Eubacterium_eligens	P59-1	31.0905	78.7328
					Eubacterium_eligens	P108-2	29.1983	76.5432
					Eubacterium_eligens	P29-2	28.2195	72.1685
					Eubacterium_eligens	P54-1	21.6702	77.1035
					Eubacterium_eligens	P43-2	18.904	76.1005
					Eubacterium_eligens	P93-2	17.2552	71.8418
					Eubacterium_eligens	P29-1	14.2975	75.7254
					Eubacterium_eligens	P43-1	11.9545	77.7952
					Eubacterium_eligens	P82-1	10.8469	76.344
					Eubacterium_eligens	P5-2	10.2472	76.1762
					Eubacterium_eligens	P97-2	9.54012	75.4591
					Eubacterium_eligens	P47-1	9.22998	76.0645
					Eubacterium_eligens	P54-2	7.7725	75.3787
					Eubacterium_eligens	P7-1	7.50817	75.3067
					Eubacterium_eligens	P53-1	7.31223	74.8654
					Eubacterium_eligens	P117-1	5.03188	74.6504
					Eubacterium_eligens	P82-2	4.92504	75.4253
					Eubacterium_eligens	P47-2	4.69061	73.8172
					Eubacterium_eligens	P72-1	4.67378	76.6537
					Eubacterium_eligens	P34-2	4.30305	74.1537
					Eubacterium_eligens	P7-2	3.87149	70.4878
					Eubacterium_eligens	P59-2	3.59165	70.0305
					Eubacterium_rectale	P96-1	172.828	74.3157
					Eubacterium_rectale	P53-2	134.258	78.0476
					Eubacterium_rectale	P95-2	112.33	77.9991
					Eubacterium_rectale	P20-1	76.4854	75.8725
					Eubacterium_rectale	P79-2	73.2464	75.0609
					Eubacterium_rectale	P54-2	72.0345	74.9129
					Eubacterium_rectale	P108-2	71.4662	75.5913
					Eubacterium_rectale	P59-1	62.2238	77.0437
					Eubacterium_rectale	P46-2	61.1148	74.6498
					Eubacterium_rectale	P59-2	59.6535	76.2973
					Eubacterium_rectale	P82-1	55.0963	79.0592
					Eubacterium_rectale	P20-2	47.4497	82.0628
					Eubacterium_rectale	P53-1	43.3374	77.4395
					Eubacterium_rectale	P5-2	38.5923	66.7789
					Eubacterium_rectale	P7-1	33.7982	74.7347
					Eubacterium_rectale	P47-1	33.7443	76.3877
					Eubacterium_rectale	P43-2	32.3726	76.0984
					Eubacterium_rectale	P29-2	32.1766	78.0261
					Eubacterium_rectale	P47-2	28.9534	75.5163
					Eubacterium_rectale	P46-1	27.0862	67.6364
					Eubacterium_rectale	P60-2	24.9136	76.0577
					Eubacterium_rectale	P75-1	22.9764	74.6306
					Eubacterium_rectale	P127-1	21.4737	75.2553
					Eubacterium_rectale	P127-2	19.9483	74.3437
					Eubacterium_rectale	P97-2	17.8773	75.9695
					Eubacterium_rectale	P38-1	17.5991	76.9482
					Eubacterium_rectale	P5-1	16.4542	72.8852
					Eubacterium_rectale	P108-1	15.693	63.6746
					Eubacterium_rectale	P96-2	15.1371	75.357
					Eubacterium_rectale	P89-2	14.7451	67.674
					Eubacterium_rectale	P72-1	12.5935	76.2188
					Eubacterium_rectale	P82-2	11.8087	73.79
					Eubacterium_rectale	P117-2	10.8853	71.3401
					Eubacterium_rectale	P43-1	8.29631	74.3406
					Eubacterium_rectale	P29-1	7.05548	76.6489
					Eubacterium_rectale	P93-2	6.57476	63.4524
					Eubacterium_rectale	P75-2	5.74193	73.6215
					Eubacterium_rectale	P54-1	3.74659	71.2895
					Eubacterium_rectale	P89-1	3.69316	65.9315
					Eubacterium_rectale	P38-2	3.51038	67.6231
					Faecalibacterium_prausnitzii_A2	P108-2	70.6711	78.8445
					Faecalibacterium_prausnitzii_A2	P53-1	42.8892	79.7931
					Faecalibacterium_prausnitzii_A2	P53-2	36.145	78.9029
					Faecalibacterium_prausnitzii_A2	P7-1	30.011	72.1928
					Faecalibacterium_prausnitzii_A2	P20-1	28.9116	75.8907
					Faecalibacterium_prausnitzii_A2	P29-2	27.0061	76.2762
					Faecalibacterium_prausnitzii_A2	P43-1	23.8613	76.0513
					Faecalibacterium_prausnitzii_A2	P95-2	20.0542	71.2084
					Faecalibacterium_prausnitzii_A2	P20-2	19.9381	75.9147
					Faecalibacterium_prausnitzii_A2	P82-1	18.0227	77.0786
					Faecalibacterium_prausnitzii_A2	P47-2	14.631	71.8664
					Faecalibacterium_prausnitzii_A2	P75-2	12.7453	70.3408
					Faecalibacterium_prausnitzii_A2	P89-1	11.964	73.5193
					Faecalibacterium_prausnitzii_A2	P97-1	11.8656	73.8045
					Faecalibacterium_prausnitzii_A2	P72-2	9.93031	73.4166
					Faecalibacterium_prausnitzii_A2	P72-1	9.74006	79.9026
					Faecalibacterium_prausnitzii_A2	P29-1	9.31803	80.1209
					Faecalibacterium_prausnitzii_A2	P59-1	8.8711	80.0903
					Faecalibacterium_prausnitzii_A2	P43-2	8.50286	74.6109
					Faecalibacterium_prausnitzii_A2	P34-2	8.0054	75.2078
					Faecalibacterium_prausnitzii_A2	P82-2	7.72963	75.901
					Faecalibacterium_prausnitzii_A2	P97-2	7.2771	72.6607
					Faecalibacterium_prausnitzii_A2	P47-1	7.26739	76.7461
					Faecalibacterium_prausnitzii_A2	P96-2	6.9905	75.0351
					Faecalibacterium_prausnitzii_A2	P75-1	6.91365	69.6409
					Faecalibacterium_prausnitzii_A2	P60-2	6.51605	73.8
					Faecalibacterium_prausnitzii_A2	P59-2	6.39606	68.2037
					Faecalibacterium_prausnitzii_A2	P5-1	5.38441	71.5929
					Faecalibacterium_prausnitzii_A2	P54-1	5.28346	73.9444
					Faecalibacterium_prausnitzii_A2	P46-1	5.27707	69.6456
					Faecalibacterium_prausnitzii_A2	P5-2	5.08282	67.0913
					Faecalibacterium_prausnitzii_A2	P38-1	4.9752	37.25
					Faecalibacterium_prausnitzii_A2	P54-2	4.5449	69.2185
					Faecalibacterium_prausnitzii_A2	P89-2	4.06281	66.2667
					Faecalibacterium_prausnitzii_L2	P29-2	43.4558	77.9141
					Faecalibacterium_prausnitzii_L2	P47-1	28.4191	73.7787
					Faecalibacterium_prausnitzii_L2	P108-2	26.3201	31.9313
					Faecalibacterium_prausnitzii_L2	P79-2	22.4644	63.8742
					Faecalibacterium_prausnitzii_L2	P82-1	18.3101	76.8591
					Faecalibacterium_prausnitzii_L2	P108-1	18.2339	65.9297
					Faecalibacterium_prausnitzii_L2	P96-2	17.7926	74.3786
					Faecalibacterium_prausnitzii_L2	P59-1	15.864	75.3572
					Faecalibacterium_prausnitzii_L2	P75-1	15.2848	70.6092
					Faecalibacterium_prausnitzii_L2	P89-1	15.0879	71.9845
					Faecalibacterium_prausnitzii_L2	P54-2	14.3462	74.0059
					Faecalibacterium_prausnitzii_L2	P47-2	14.2567	74.2776
					Faecalibacterium_prausnitzii_L2	P53-2	12.1828	77.7556
					Faecalibacterium_prausnitzii_L2	P43-2	12.08	73.114
					Faecalibacterium_prausnitzii_L2	P54-1	11.4026	42.7459
					Faecalibacterium_prausnitzii_L2	P53-1	11.2338	73.2918
					Faecalibacterium_prausnitzii_L2	P95-2	10.8736	70.4734
					Faecalibacterium_prausnitzii_L2	P97-2	10.8459	72.4631
					Faecalibacterium_prausnitzii_L2	P97-1	10.6909	72.1001
					Faecalibacterium_prausnitzii_L2	P72-2	10.3351	64.0032
					Faecalibacterium_prausnitzii_L2	P72-1	9.96166	71.3552
					Faecalibacterium_prausnitzii_L2	P82-2	9.36764	73.2046
					Faecalibacterium_prausnitzii_L2	P59-2	9.33281	73.1149
					Faecalibacterium_prausnitzii_L2	P38-1	9.30817	42.0762
					Faecalibacterium_prausnitzii_L2	P43-1	8.80999	70.7089
					Faecalibacterium_prausnitzii_L2	P117-2	8.79093	75.6892
					Faecalibacterium_prausnitzii_L2	P75-2	8.21212	72.374
					Faecalibacterium_prausnitzii_L2	P29-1	8.20331	72.0764
					Faecalibacterium_prausnitzii_L2	P46-1	7.7954	72.7057
					Faecalibacterium_prausnitzii_L2	P89-2	7.38442	72.005
					Faecalibacterium_prausnitzii_L2	P34-2	6.87688	39.8628
					Faecalibacterium_prausnitzii_L2	P60-1	6.72207	70.2246
					Faecalibacterium_prausnitzii_L2	P38-2	6.10175	66.0456
					Faecalibacterium_prausnitzii_L2	P60-2	5.8959	34.9374
					Faecalibacterium_prausnitzii_L2	P117-1	5.83221	53.3127
					Faecalibacterium_prausnitzii_L2	P7-1	5.69491	54.9445
					Faecalibacterium_prausnitzii_L2	P127-1	5.31554	71.3635
					Faecalibacterium_prausnitzii_L2	P20-1	5.23845	66.3007
					Faecalibacterium_prausnitzii_L2	P34-1	5.23463	64.96
					Faecalibacterium_prausnitzii_L2	P96-1	5.07112	68.3508
					Faecalibacterium_prausnitzii_L2	P20-2	4.96933	64.5283
					Faecalibacterium_prausnitzii_L2	P93-2	4.92078	65.1552
					Faecalibacterium_prausnitzii_L2	P5-1	4.72062	55.997
					Faecalibacterium_prausnitzii_L2	P46-2	4.46346	63.564
					Faecalibacterium_prausnitzii_SL3	P43-2	79.9775	78.3849
					Faecalibacterium_prausnitzii_SL3	P47-1	37.735	74.1974
					Faecalibacterium_prausnitzii_SL3	P47-2	35.5935	74.5645
					Faecalibacterium_prausnitzii_SL3	P53-2	31.6219	76.3758
					Faecalibacterium_prausnitzii_SL3	P54-2	25.9431	80.103
					Faecalibacterium_prausnitzii_SL3	P95-2	21.2865	74.1758
					Faecalibacterium_prausnitzii_SL3	P53-1	20.4481	78.0301
					Faecalibacterium_prausnitzii_SL3	P108-2	18.2089	31.3531
					Faecalibacterium_prausnitzii_SL3	P46-1	15.2545	74.4645
					Faecalibacterium_prausnitzii_SL3	P54-1	14.5829	77.8849
					Faecalibacterium_prausnitzii_SL3	P59-1	13.8446	76.92
					Faecalibacterium_prausnitzii_SL3	P20-1	13.7284	75.4669
					Faecalibacterium_prausnitzii_SL3	P82-1	13.1319	73.6352
					Faecalibacterium_prausnitzii_SL3	P75-1	12.5694	74.9267
					Faecalibacterium_prausnitzii_SL3	P20-2	11.9969	77.6999
					Faecalibacterium_prausnitzii_SL3	P117-2	11.3969	70.06
					Faecalibacterium_prausnitzii_SL3	P89-1	11.0391	74.3637
					Faecalibacterium_prausnitzii_SL3	P5-1	10.36	72.4484
					Faecalibacterium_prausnitzii_SL3	P29-2	9.7403	77.7947
					Faecalibacterium_prausnitzii_SL3	P75-2	9.73834	75.985
					Faecalibacterium_prausnitzii_SL3	P89-2	8.32979	71.6738
					Faecalibacterium_prausnitzii_SL3	P43-1	8.29997	73.9097
					Faecalibacterium_prausnitzii_SL3	P29-1	8.05175	47.0279
					Faecalibacterium_prausnitzii_SL3	P72-2	8.04711	69.4865
					Faecalibacterium_prausnitzii_SL3	P72-1	7.55075	69.9899
					Faecalibacterium_prausnitzii_SL3	P97-1	7.28844	74.3783
					Faecalibacterium_prausnitzii_SL3	P97-2	7.18766	69.464
					Faecalibacterium_prausnitzii_SL3	P5-2	7.1415	69.8507
					Faecalibacterium_prausnitzii_SL3	P59-2	6.52186	67.6426
					Faecalibacterium_prausnitzii_SL3	P60-2	5.53777	71.1606
					Faecalibacterium_prausnitzii_SL3	P7-1	5.52766	68.8563
					Faecalibacterium_prausnitzii_SL3	P108-1	5.41915	31.7468
					Faecalibacterium_prausnitzii_SL3	P96-2	5.16854	68.5071
					Faecalibacterium_prausnitzii_SL3	P93-2	4.94462	69.8888
					Faecalibacterium_prausnitzii_SL3	P34-2	4.81243	70.9787
					Faecalibacterium_prausnitzii_SL3	P82-2	4.72425	66.2686
					Faecalibacterium_prausnitzii_SL3	P117-1	4.45925	43.796
					Faecalibacterium_prausnitzii_SL3	P60-1	3.88719	69.7316
					Faecalibacterium_prausnitzii_SL3	P46-2	3.86994	67.001
					Faecalibacterium_prausnitzii_SL3	P127-2	3.79976	62.0426
					Parabacteroides_merdae	P108-1	81.5452	82.6286
					Parabacteroides_merdae	P96-1	41.8683	90.4855
					Parabacteroides_merdae	P60-2	36.27	89.3501
					Parabacteroides_merdae	P46-1	28.3152	80.0788
					Parabacteroides_merdae	P34-1	25.5618	84.1851
					Parabacteroides_merdae	P75-2	21.3366	83.3071
					Parabacteroides_merdae	P29-1	20.0138	86.4732
					Parabacteroides_merdae	P95-2	19.4703	62.2761
					Parabacteroides_merdae	P117-1	18.5325	79.9052
					Parabacteroides_merdae	P47-2	14.6576	90.2227
					Parabacteroides_merdae	P38-2	14.178	83.71
					Parabacteroides_merdae	P5-2	13.986	84.8028
					Parabacteroides_merdae	P5-1	13.4637	83.8518
					Parabacteroides_merdae	P75-1	12.4102	79.4776
					Parabacteroides_merdae	P43-1	7.90194	87.5574
					Parabacteroides_merdae	P97-1	7.8553	82.2896
					Parabacteroides_merdae	P34-2	7.71993	84.2635
					Parabacteroides_merdae	P117-2	6.94543	83.2445
					Parabacteroides_merdae	P93-2	6.55312	83.5129
					Parabacteroides_merdae	P89-1	6.4891	81.8288
					Parabacteroides_merdae	P29-2	6.36806	84.978
					Parabacteroides_merdae	P54-1	5.84955	86.0694
					Parabacteroides_merdae	P53-2	5.83026	88.5077
					Parabacteroides_merdae	P38-1	5.01468	80.746
					Parabacteroides_merdae	P82-2	4.54394	83.1115
					Parabacteroides_merdae	P60-1	4.13736	78.8404
					Parabacteroides_merdae	P72-2	4.01411	86.3837
					Parabacteroides_merdae	P53-1	3.80247	81.1419
					Parabacteroides_sp_D13	P79-1	124.87	77.0146
					Parabacteroides_sp_D13	P93-1	65.0581	76.8187
					Parabacteroides_sp_D13	P95-1	51.6658	73.0932
					Parabacteroides_sp_D13	P95-2	39.6311	86.1642
					Parabacteroides_sp_D13	P108-1	38.081	82.5788
					Parabacteroides_sp_D13	P75-1	27.3981	84.3752
					Parabacteroides_sp_D13	P96-1	25.6188	76.756
					Parabacteroides_sp_D13	P7-1	20.8549	75.2743
					Parabacteroides_sp_D13	P29-1	17.3683	75.6434
					Parabacteroides_sp_D13	P38-2	17.0315	79.0848
					Parabacteroides_sp_D13	P93-2	16.3561	81.3855
					Parabacteroides_sp_D13	P34-1	15.3494	76.1072
					Parabacteroides_sp_D13	P5-1	12.9001	80.2184
					Parabacteroides_sp_D13	P127-1	11.9876	75.5163
					Parabacteroides_sp_D13	P60-1	11.6003	81.6046
					Parabacteroides_sp_D13	P117-2	11.1857	85.7243
					Parabacteroides_sp_D13	P47-1	11.0278	82.7523
					Parabacteroides_sp_D13	P46-1	10.0379	79.2314
					Parabacteroides_sp_D13	P43-2	8.15437	75.4776
					Parabacteroides_sp_D13	P82-2	7.74917	76.725
					Parabacteroides_sp_D13	P59-1	7.45509	77.2489
					Parabacteroides_sp_D13	P97-1	7.1922	77.4053
					Parabacteroides_sp_D13	P75-2	6.45885	81.2546
					Parabacteroides_sp_D13	P89-2	6.41613	77.8814
					Parabacteroides_sp_D13	P43-1	6.37239	78.3124
					Parabacteroides_sp_D13	P117-1	6.29397	75.0179
					Parabacteroides_sp_D13	P20-1	6.29226	78.1977
					Parabacteroides_sp_D13	P34-2	6.17784	75.8031
					Parabacteroides_sp_D13	P53-1	5.45486	71.9405
					Parabacteroides_sp_D13	P54-1	5.38627	75.1819
					Parabacteroides_sp_D13	P38-1	4.98654	74.2378
					Parabacteroides_sp_D13	P5-2	4.70968	73.0815
					Parabacteroides_sp_D13	P127-2	4.69459	72.0489
					Parabacteroides_sp_D13	P20-2	4.46754	73.3448
					Parabacteroides_sp_D13	P72-1	4.02015	65.749
					Prevotella_copri	P117-1	272.022	69.6612
					Prevotella_copri	P20-1	246.454	67.7004
					Prevotella_copri	P43-1	167.252	68.3476
					Prevotella_copri	P53-1	69.4932	68.2475
					Prevotella_copri	P54-2	45.8591	72.2394
					Prevotella_copri	P7-2	18.2781	68.8844
					Prevotella_copri	P72-2	4.79963	60.0635
					Prevotella_copri	P54-1	3.53985	63.369
					Roseburia_intestinalis	P79-2	49.4492	81.9643
					Roseburia_intestinalis	P108-2	26.5491	80.8681
					Roseburia_intestinalis	P82-1	25.1416	83.1276
					Roseburia_intestinalis	P59-2	11.8114	81.1871
					Roseburia_intestinalis	P29-1	10.1984	82.2422
					Roseburia_intestinalis	P47-1	9.28562	81.3704
					Roseburia_intestinalis	P89-1	8.97625	80.8279
					Roseburia_intestinalis	P97-2	8.5507	82.0877
					Roseburia_intestinalis	P108-1	7.78293	80.4611
					Roseburia_intestinalis	P53-2	7.73594	79.1132
					Roseburia_intestinalis	P97-1	7.39016	30.9099
					Roseburia_intestinalis	P75-1	7.29589	80.4158
					Roseburia_intestinalis	P117-1	7.04814	78.5791
					Roseburia_intestinalis	P29-2	6.99265	78.8257
					Roseburia_intestinalis	P59-1	5.14336	48.6671
					Roseburia_intestinalis	P43-1	4.58038	38.0843
					Roseburia_intestinalis	P53-1	4.5775	35.7627
					Roseburia_intestinalis	P95-2	4.55997	46.6507
					Roseburia_intestinalis	P96-2	4.21208	75.5108
					Roseburia_intestinalis	P54-2	3.88635	74.7264
