# Supplementary material for: Sharing of gut microbial strains between selected individual sets of twins cohabitating for decades
Source: PLoS One. 2019 Dec 5;14(12):e0226111. doi: 10.1371/journal.pone.0226111 (PMC6894816; doi:10.1371/journal.pone.0226111)
Supplement: S3 Table — Significant differences (P-value < 0.05) of a fraction of the related strains between (A) two data sets (Children twins vs. Adult twins) and within (B) Adult twins data set (Children twins data set from Korpela et al. and Adult twins data set from Xie et al.). For comparison between children and adult twin sets, the fraction of microbes (%) per each twin pair was calculated by (the number of related strains) x 0.0011. (0.0011 was obtained by 1 divided by the total number of strains in two data sets (n = 845)). For comparison within adult twin sets, the fraction of microbes (%) per each twin pair was calculated by (the number of related strains) x 0.004. (0.004 was obtained by 1 divided by a total number of strains in adult data sets (n = 250)). Analyses were conducted using an ANOVA followed by Tukey's multiple-comparisons post hoc tests in R (version 3.5.1). The P-value was adjusted by using the TukeyHSD function in R (version 3.5.1). (XLSX) [file pone.0226111.s003.xlsx]

## Sheet: S3
S3 Table: Statistical tests. Significant differences (P-value < 0.05) of a fraction of the related strains between (A) two data sets (Children twins vs. Adult twins) and within (B) Adult twins data set (Children twins data set from Korpela et al. and Adult twins data set from Xie et al.). For comparison between children and adult twin sets, the fraction of microbes (%) per each twin pair was calc…
		Group1	Group2	diff (mean difference between groups)(%)	lwr (lower bound for 95% confidence interval)(%)	upr (upper bound for 95% confidence interval)(%)	p adj (adjusted P-value by TukeyHSD)
	(A) Children twins vs. Adult twins
		1-9 years since separation (adult twins)	No separation (children twins)	-5.45833	-9.08432	-1.83235	0.00121
		10-19 years since separation (adult twins)	No separation (children twins)	-6.325	-9.68201	-2.96799	7.00054e-05
		20-29 years since separation (adult twins)	No separation (children twins)	-6.425	-9.78201	-3.06799	5.62068e-05
		30-39 years since separation (adult twins)	No separation (children twins)	-6.525	-10.151	-2.89902	0.000131198
		40-49 years since separation (adult twins)	No separation (children twins)	-6.425	-9.78201	-3.06799	5.62068e-05
		50-59 years since separation (adult twins)	No separation (children twins)	-6.41071	-9.38639	-3.43504	9.90059e-06
	(B) Adult twins vs. Adult twins
		10-19 years since separation (adult twins)	1-9 years since separation (adult twins)	-0.733333	-1.30205	-0.164613	0.00727009
		20-29 years since separation (adult twins)	1-9 years since separation (adult twins)	-0.833333	-1.40205	-0.264613	0.00216536
		30-39 years since separation (adult twins)	1-9 years since separation (adult twins)	-0.933333	-1.54132	-0.325345	0.00133828
		40-49 years since separation (adult twins)	1-9 years since separation (adult twins)	-0.833333	-1.40205	-0.264613	0.00216536
		50-59 years since separation (adult twins)	1-9 years since separation (adult twins)	-0.819048	-1.33289	-0.305204	0.000893424
